# Supplementary material for: Decomposition stages as a clue for estimating the post-mortem interval in carcasses and providing accurate bird collision rates
Source: Sci Rep. 2022 Sep 28;12:16188. doi: 10.1038/s41598-022-20628-3 (PMC9519910; doi:10.1038/s41598-022-20628-3)
Supplement: Supplementary file 1 — Supplementary Information 1. [file 41598_2022_20628_MOESM1_ESM.xlsx]

## Sheet: Data
ID	ISLAND	LOCATION	SEASON	SIZE	DAY	STAGE
1	Fuerteventura	Antigua	August	medium	1	1
2	Fuerteventura	Bco.Pecenescal	August	medium	1	1
6	Fuerteventura	Bco.Pecenescal	August	medium	3	2.5
10	Fuerteventura	Bco.Pecenescal	August	medium	7	4
14	Fuerteventura	Bco.Pecenescal	August	medium	15	4.5
17	Fuerteventura	Bco.Pecenescal	August	medium	30	4.5
3	Fuerteventura	CatalinaGarcía	August	medium	1	3
7	Fuerteventura	CatalinaGarcía	August	medium	3	4
11	Fuerteventura	CatalinaGarcía	August	medium	7	4
4	Fuerteventura	LaLajita	August	medium	1	1
8	Fuerteventura	LaLajita	August	medium	3	3.5
12	Fuerteventura	LaLajita	August	medium	7	4
15	Fuerteventura	LaLajita	August	medium	15	4.5
18	Fuerteventura	LaLajita	August	medium	30	4.5
5	Fuerteventura	ParqueHolandés	August	medium	1	3
9	Fuerteventura	ParqueHolandés	August	medium	3	4
13	Fuerteventura	ParqueHolandés	August	medium	7	4
16	Fuerteventura	ParqueHolandés	August	medium	15	4.5
19	Fuerteventura	ParqueHolandés	August	medium	30	4.75
177	Lanzarote	Femés	August	medium	1	1
182	Lanzarote	Femés	August	medium	3	4
187	Lanzarote	Femés	August	medium	7	4
192	Lanzarote	Femés	August	medium	15	4.5
195	Lanzarote	Femés	August	medium	30	5
178	Lanzarote	Güime	August	medium	1	1
183	Lanzarote	Güime	August	medium	3	2.5
188	Lanzarote	Güime	August	medium	7	4.5
179	Lanzarote	Mármoles	August	medium	1	1
184	Lanzarote	Mármoles	August	medium	3	2.33
189	Lanzarote	Mármoles	August	medium	7	4
180	Lanzarote	PlayaQuemada	August	medium	1	1
185	Lanzarote	PlayaQuemada	August	medium	3	1
190	Lanzarote	PlayaQuemada	August	medium	7	4
193	Lanzarote	PlayaQuemada	August	medium	15	4
196	Lanzarote	PlayaQuemada	August	medium	30	4.5
181	Lanzarote	Rubicón	August	medium	1	1
186	Lanzarote	Rubicón	August	medium	3	2.67
191	Lanzarote	Rubicón	August	medium	7	4
194	Lanzarote	Rubicón	August	medium	15	4
197	Lanzarote	Rubicón	August	medium	30	4.67
51	Fuerteventura	Antigua	March	medium	1	1
52	Fuerteventura	Bco.Pecenescal	March	medium	1	1
58	Fuerteventura	Bco.Pecenescal	March	medium	3	4
53	Fuerteventura	CatalinaGarcía	March	medium	1	1
59	Fuerteventura	CatalinaGarcía	March	medium	3	1.75
54	Fuerteventura	JuanGopar	March	medium	1	2.5
55	Fuerteventura	LaLajita	March	medium	1	1
60	Fuerteventura	LaLajita	March	medium	3	2
61	Fuerteventura	LaLajita	March	medium	7	3
62	Fuerteventura	LaLajita	March	medium	15	4
63	Fuerteventura	LaLajita	March	medium	30	4.5
56	Fuerteventura	ParqueHolandés	March	medium	1	1
57	Fuerteventura	Triquivijate	March	medium	1	1
232	Lanzarote	CostaTeguise	March	medium	1	1
233	Lanzarote	Femés	March	medium	1	1
238	Lanzarote	Femés	March	medium	3	2.25
243	Lanzarote	Femés	March	medium	7	3.5
248	Lanzarote	Femés	March	medium	15	4.5
253	Lanzarote	Femés	March	medium	30	4.5
234	Lanzarote	Güime	March	medium	1	1
239	Lanzarote	Güime	March	medium	3	1.5
244	Lanzarote	Güime	March	medium	7	4.5
249	Lanzarote	Güime	March	medium	15	4.5
235	Lanzarote	LaAsomada	March	medium	1	1
240	Lanzarote	LaAsomada	March	medium	3	2.5
245	Lanzarote	LaAsomada	March	medium	7	3.5
250	Lanzarote	LaAsomada	March	medium	15	4
236	Lanzarote	PlayaBlanca	March	medium	1	1
241	Lanzarote	PlayaBlanca	March	medium	3	2
246	Lanzarote	PlayaBlanca	March	medium	7	3.5
251	Lanzarote	PlayaBlanca	March	medium	15	4.5
254	Lanzarote	PlayaBlanca	March	medium	30	4.5
237	Lanzarote	PlayaQuemada	March	medium	1	1.25
242	Lanzarote	PlayaQuemada	March	medium	3	1.5
247	Lanzarote	PlayaQuemada	March	medium	7	3.25
252	Lanzarote	PlayaQuemada	March	medium	15	4.5
118	Fuerteventura	Bco.Pecenescal	December	medium	1	1
124	Fuerteventura	Bco.Pecenescal	December	medium	3	1
119	Fuerteventura	CatalinaGarcía	December	medium	1	1
120	Fuerteventura	Huriamen	December	medium	1	1
121	Fuerteventura	JuanGopar	December	medium	1	1
122	Fuerteventura	LaLajita	December	medium	1	1
125	Fuerteventura	LaLajita	December	medium	3	1.5
127	Fuerteventura	LaLajita	December	medium	7	4
128	Fuerteventura	LaLajita	December	medium	15	4
123	Fuerteventura	Triquivijate	December	medium	1	1
126	Fuerteventura	Triquivijate	December	medium	3	2.5
20	Fuerteventura	Antigua	August	large	1	1
26	Fuerteventura	Antigua	August	large	3	3
31	Fuerteventura	Antigua	August	large	7	3
36	Fuerteventura	Antigua	August	large	15	4
40	Fuerteventura	Antigua	August	large	30	4.5
21	Fuerteventura	Bco.Pecenescal	August	large	1	2
27	Fuerteventura	Bco.Pecenescal	August	large	3	2.75
32	Fuerteventura	Bco.Pecenescal	August	large	7	3
37	Fuerteventura	Bco.Pecenescal	August	large	15	4
41	Fuerteventura	Bco.Pecenescal	August	large	30	4.5
22	Fuerteventura	CatalinaGarcía	August	large	1	1
28	Fuerteventura	CatalinaGarcía	August	large	3	4
33	Fuerteventura	CatalinaGarcía	August	large	7	4
23	Fuerteventura	LaLajita	August	large	1	1.5
29	Fuerteventura	LaLajita	August	large	3	2.75
34	Fuerteventura	LaLajita	August	large	7	3
38	Fuerteventura	LaLajita	August	large	15	4
42	Fuerteventura	LaLajita	August	large	30	4.5
24	Fuerteventura	ParqueHolandés	August	large	1	1.33
30	Fuerteventura	ParqueHolandés	August	large	3	2.67
35	Fuerteventura	ParqueHolandés	August	large	7	3
39	Fuerteventura	ParqueHolandés	August	large	15	4
43	Fuerteventura	ParqueHolandés	August	large	30	4.5
25	Fuerteventura	Tesjuate	August	large	1	3
198	Lanzarote	Femés	August	large	1	1.33
203	Lanzarote	Femés	August	large	3	3.17
208	Lanzarote	Femés	August	large	7	3.83
213	Lanzarote	Femés	August	large	15	4
217	Lanzarote	Femés	August	large	30	4.17
199	Lanzarote	Güime	August	large	1	2
204	Lanzarote	Güime	August	large	3	2.67
209	Lanzarote	Güime	August	large	7	3.33
214	Lanzarote	Güime	August	large	15	4.5
218	Lanzarote	Güime	August	large	30	4.5
200	Lanzarote	Mármoles	August	large	1	2
205	Lanzarote	Mármoles	August	large	3	3
210	Lanzarote	Mármoles	August	large	7	3.83
201	Lanzarote	PlayaQuemada	August	large	1	2
206	Lanzarote	PlayaQuemada	August	large	3	2.17
211	Lanzarote	PlayaQuemada	August	large	7	3.5
215	Lanzarote	PlayaQuemada	August	large	15	4
219	Lanzarote	PlayaQuemada	August	large	30	4.5
202	Lanzarote	Rubicón	August	large	1	1.33
207	Lanzarote	Rubicón	August	large	3	2.67
212	Lanzarote	Rubicón	August	large	7	3.83
216	Lanzarote	Rubicón	August	large	15	4
220	Lanzarote	Rubicón	August	large	30	4.67
64	Fuerteventura	Antigua	March	large	1	1
73	Fuerteventura	Antigua	March	large	3	3.5
82	Fuerteventura	Antigua	March	large	7	3.5
91	Fuerteventura	Antigua	March	large	15	4.25
100	Fuerteventura	Antigua	March	large	30	4.5
65	Fuerteventura	Bco.Pecenescal	March	large	1	1
74	Fuerteventura	Bco.Pecenescal	March	large	3	2.25
83	Fuerteventura	Bco.Pecenescal	March	large	7	3.25
92	Fuerteventura	Bco.Pecenescal	March	large	15	4
101	Fuerteventura	Bco.Pecenescal	March	large	30	4.5
66	Fuerteventura	CatalinaGarcía	March	large	1	1
75	Fuerteventura	CatalinaGarcía	March	large	3	1.75
84	Fuerteventura	CatalinaGarcía	March	large	7	3
93	Fuerteventura	CatalinaGarcía	March	large	15	4
102	Fuerteventura	CatalinaGarcía	March	large	30	4.5
67	Fuerteventura	Huriamen	March	large	1	4
76	Fuerteventura	Huriamen	March	large	3	4
85	Fuerteventura	Huriamen	March	large	7	4
94	Fuerteventura	Huriamen	March	large	15	4
103	Fuerteventura	Huriamen	March	large	30	4.75
68	Fuerteventura	JuanGopar	March	large	1	1
77	Fuerteventura	JuanGopar	March	large	3	2.75
86	Fuerteventura	JuanGopar	March	large	7	3.75
95	Fuerteventura	JuanGopar	March	large	15	4
104	Fuerteventura	JuanGopar	March	large	30	4.5
69	Fuerteventura	LaLajita	March	large	1	1.25
78	Fuerteventura	LaLajita	March	large	3	2.5
87	Fuerteventura	LaLajita	March	large	7	3.25
96	Fuerteventura	LaLajita	March	large	15	4
105	Fuerteventura	LaLajita	March	large	30	4.5
70	Fuerteventura	ParqueHolandés	March	large	1	1
79	Fuerteventura	ParqueHolandés	March	large	3	3.25
88	Fuerteventura	ParqueHolandés	March	large	7	3.75
97	Fuerteventura	ParqueHolandés	March	large	15	4
106	Fuerteventura	ParqueHolandés	March	large	30	4.5
71	Fuerteventura	Tesjuate	March	large	1	2.5
80	Fuerteventura	Tesjuate	March	large	3	3
89	Fuerteventura	Tesjuate	March	large	7	3.5
98	Fuerteventura	Tesjuate	March	large	15	4.5
107	Fuerteventura	Tesjuate	March	large	30	4.5
72	Fuerteventura	Triquivijate	March	large	1	1
81	Fuerteventura	Triquivijate	March	large	3	2.25
90	Fuerteventura	Triquivijate	March	large	7	3.25
99	Fuerteventura	Triquivijate	March	large	15	4
108	Fuerteventura	Triquivijate	March	large	30	4
255	Lanzarote	CostaTeguise	March	large	1	1
261	Lanzarote	CostaTeguise	March	large	3	1.5
267	Lanzarote	CostaTeguise	March	large	7	3
273	Lanzarote	CostaTeguise	March	large	15	4.5
279	Lanzarote	CostaTeguise	March	large	30	4.5
256	Lanzarote	Femés	March	large	1	1
262	Lanzarote	Femés	March	large	3	1.25
268	Lanzarote	Femés	March	large	7	3
274	Lanzarote	Femés	March	large	15	4
280	Lanzarote	Femés	March	large	30	4.5
257	Lanzarote	Güime	March	large	1	1
263	Lanzarote	Güime	March	large	3	1
269	Lanzarote	Güime	March	large	7	2
275	Lanzarote	Güime	March	large	15	3.5
258	Lanzarote	LaAsomada	March	large	1	1
264	Lanzarote	LaAsomada	March	large	3	1.5
270	Lanzarote	LaAsomada	March	large	7	2.5
276	Lanzarote	LaAsomada	March	large	15	4.25
281	Lanzarote	LaAsomada	March	large	30	4.5
259	Lanzarote	PlayaBlanca	March	large	1	1
265	Lanzarote	PlayaBlanca	March	large	3	1
271	Lanzarote	PlayaBlanca	March	large	7	3.25
277	Lanzarote	PlayaBlanca	March	large	15	4.25
282	Lanzarote	PlayaBlanca	March	large	30	4.5
260	Lanzarote	PlayaQuemada	March	large	1	1
266	Lanzarote	PlayaQuemada	March	large	3	1.25
272	Lanzarote	PlayaQuemada	March	large	7	2.5
278	Lanzarote	PlayaQuemada	March	large	15	4
283	Lanzarote	PlayaQuemada	March	large	30	4.5
129	Fuerteventura	Antigua	December	large	1	2.5
138	Fuerteventura	Antigua	December	large	3	2.5
146	Fuerteventura	Antigua	December	large	7	3.5
154	Fuerteventura	Antigua	December	large	15	4
130	Fuerteventura	Bco.Pecenescal	December	large	1	1
139	Fuerteventura	Bco.Pecenescal	December	large	3	1
147	Fuerteventura	Bco.Pecenescal	December	large	7	4
155	Fuerteventura	Bco.Pecenescal	December	large	15	4
162	Fuerteventura	Bco.Pecenescal	December	large	30	4.5
131	Fuerteventura	CatalinaGarcía	December	large	1	1
140	Fuerteventura	CatalinaGarcía	December	large	3	4
148	Fuerteventura	CatalinaGarcía	December	large	7	4
156	Fuerteventura	CatalinaGarcía	December	large	15	4
163	Fuerteventura	CatalinaGarcía	December	large	30	4.5
132	Fuerteventura	Huriamen	December	large	1	1
141	Fuerteventura	Huriamen	December	large	3	4
149	Fuerteventura	Huriamen	December	large	7	4
157	Fuerteventura	Huriamen	December	large	15	4
164	Fuerteventura	Huriamen	December	large	30	4.5
133	Fuerteventura	JuanGopar	December	large	1	1
142	Fuerteventura	JuanGopar	December	large	3	3
150	Fuerteventura	JuanGopar	December	large	7	3.5
158	Fuerteventura	JuanGopar	December	large	15	4
165	Fuerteventura	JuanGopar	December	large	30	4.75
134	Fuerteventura	LaLajita	December	large	1	1
143	Fuerteventura	LaLajita	December	large	3	1
151	Fuerteventura	LaLajita	December	large	7	3.25
159	Fuerteventura	LaLajita	December	large	15	4
166	Fuerteventura	LaLajita	December	large	30	4
135	Fuerteventura	ParqueHolandés	December	large	1	1
144	Fuerteventura	ParqueHolandés	December	large	3	1
152	Fuerteventura	ParqueHolandés	December	large	7	3
160	Fuerteventura	ParqueHolandés	December	large	15	4
167	Fuerteventura	ParqueHolandés	December	large	30	4.25
136	Fuerteventura	Tesjuate	December	large	1	1
137	Fuerteventura	Triquivijate	December	large	1	1
145	Fuerteventura	Triquivijate	December	large	3	1
153	Fuerteventura	Triquivijate	December	large	7	3.5
161	Fuerteventura	Triquivijate	December	large	15	4
168	Fuerteventura	Triquivijate	December	large	30	4
296	Lanzarote	Femés	December	large	1	1.5
302	Lanzarote	Femés	December	large	3	1.5
308	Lanzarote	Femés	December	large	7	2.5
314	Lanzarote	Femés	December	large	15	4.5
320	Lanzarote	Femés	December	large	30	4.5
297	Lanzarote	Güime	December	large	1	1
303	Lanzarote	Güime	December	large	3	1
309	Lanzarote	Güime	December	large	7	2.75
315	Lanzarote	Güime	December	large	15	3.75
321	Lanzarote	Güime	December	large	30	4.5
298	Lanzarote	LaAsomada	December	large	1	1.25
304	Lanzarote	LaAsomada	December	large	3	1.5
310	Lanzarote	LaAsomada	December	large	7	2.25
316	Lanzarote	LaAsomada	December	large	15	4
322	Lanzarote	LaAsomada	December	large	30	4.5
299	Lanzarote	Mármoles	December	large	1	1
305	Lanzarote	Mármoles	December	large	3	1.25
311	Lanzarote	Mármoles	December	large	7	2.75
317	Lanzarote	Mármoles	December	large	15	4
323	Lanzarote	Mármoles	December	large	30	4.5
300	Lanzarote	PlayaQuemada	December	large	1	1
306	Lanzarote	PlayaQuemada	December	large	3	1.75
312	Lanzarote	PlayaQuemada	December	large	7	3
318	Lanzarote	PlayaQuemada	December	large	15	4.5
324	Lanzarote	PlayaQuemada	December	large	30	4.5
301	Lanzarote	Rubicón	December	large	1	1.25
307	Lanzarote	Rubicón	December	large	3	2
313	Lanzarote	Rubicón	December	large	7	2.5
319	Lanzarote	Rubicón	December	large	15	4.5
325	Lanzarote	Rubicón	December	large	30	4.5
44	Fuerteventura	Antigua	August	small	1	1
45	Fuerteventura	Bco.Pecenescal	August	small	1	1
46	Fuerteventura	CatalinaGarcía	August	small	1	2
48	Fuerteventura	CatalinaGarcía	August	small	3	4
50	Fuerteventura	CatalinaGarcía	August	small	7	4
47	Fuerteventura	LaLajita	August	small	1	1
49	Fuerteventura	LaLajita	August	small	3	2
221	Lanzarote	Femés	August	small	1	1
226	Lanzarote	Femés	August	small	3	4
222	Lanzarote	Güime	August	small	1	1
227	Lanzarote	Güime	August	small	3	2
223	Lanzarote	Mármoles	August	small	1	1
228	Lanzarote	Mármoles	August	small	3	1
224	Lanzarote	PlayaQuemada	August	small	1	1
225	Lanzarote	Rubicón	August	small	1	1
229	Lanzarote	Rubicón	August	small	3	2.83
230	Lanzarote	Rubicón	August	small	7	4
231	Lanzarote	Rubicón	August	small	15	4
109	Fuerteventura	Antigua	March	small	1	1
110	Fuerteventura	CatalinaGarcía	March	small	1	1
111	Fuerteventura	LaLajita	March	small	1	1
114	Fuerteventura	LaLajita	March	small	3	1
115	Fuerteventura	LaLajita	March	small	7	3
116	Fuerteventura	LaLajita	March	small	15	4
117	Fuerteventura	LaLajita	March	small	30	4.5
112	Fuerteventura	ParqueHolandés	March	small	1	1
113	Fuerteventura	Tesjuate	March	small	1	1
284	Lanzarote	Femés	March	small	1	1
289	Lanzarote	Femés	March	small	3	1.5
285	Lanzarote	Güime	March	small	1	1.25
290	Lanzarote	Güime	March	small	3	1.5
286	Lanzarote	LaAsomada	March	small	1	1
291	Lanzarote	LaAsomada	March	small	3	1.5
294	Lanzarote	LaAsomada	March	small	7	2.5
287	Lanzarote	PlayaBlanca	March	small	1	1
292	Lanzarote	PlayaBlanca	March	small	3	4
295	Lanzarote	PlayaBlanca	March	small	7	4
288	Lanzarote	PlayaQuemada	March	small	1	1
293	Lanzarote	PlayaQuemada	March	small	3	1.25
169	Fuerteventura	Antigua	December	small	1	1
170	Fuerteventura	Bco.Pecenescal	December	small	1	1
173	Fuerteventura	Bco.Pecenescal	December	small	3	1
175	Fuerteventura	Bco.Pecenescal	December	small	7	4
171	Fuerteventura	LaLajita	December	small	1	1
174	Fuerteventura	LaLajita	December	small	3	1
176	Fuerteventura	LaLajita	December	small	7	4
172	Fuerteventura	Triquivijate	December	small	1	1
326	Lanzarote	Femés	December	small	1	2
332	Lanzarote	Femés	December	small	3	2
338	Lanzarote	Femés	December	small	7	3.25
342	Lanzarote	Femés	December	small	15	4.5
346	Lanzarote	Femés	December	small	30	4.5
327	Lanzarote	Güime	December	small	1	1
333	Lanzarote	Güime	December	small	3	2
328	Lanzarote	LaAsomada	December	small	1	1.75
334	Lanzarote	LaAsomada	December	small	3	1.75
339	Lanzarote	LaAsomada	December	small	7	3.25
343	Lanzarote	LaAsomada	December	small	15	4.25
347	Lanzarote	LaAsomada	December	small	30	4.5
329	Lanzarote	Mármoles	December	small	1	1
335	Lanzarote	Mármoles	December	small	3	2.5
340	Lanzarote	Mármoles	December	small	7	3.5
344	Lanzarote	Mármoles	December	small	15	4
330	Lanzarote	PlayaQuemada	December	small	1	1.5
336	Lanzarote	PlayaQuemada	December	small	3	1.5
331	Lanzarote	Rubicón	December	small	1	2
337	Lanzarote	Rubicón	December	small	3	2.25
341	Lanzarote	Rubicón	December	small	7	4
345	Lanzarote	Rubicón	December	small	15	4
348	Lanzarote	Rubicón	December	small	30	4.5
